# Supplementary material for: Repurposing High-Throughput Screening Reveals Unconventional Drugs with Antimicrobial and Antibiofilm Potential Against Methicillin-Resistant Staphylococcus aureus from a Cystic Fibrosis Patient
Source: Antibiotics (Basel). 2025 Apr 14;14(4):402. doi: 10.3390/antibiotics14040402 (PMC12024424; doi:10.3390/antibiotics14040402)
Supplement: Supplementary file 1 [file antibiotics-14-00402-s001.zip]

Archive with 1 entries (1 files):
- antibiotics-3556272-supplementary.xlsx
