# Supplementary material for: Repurposing High-Throughput Screening Reveals Unconventional Drugs with Antimicrobial and Antibiofilm Potential Against Methicillin-Resistant Staphylococcus aureus from a Cystic Fibrosis Patient
Source: Antibiotics (Basel). 2025 Apr 14;14(4):402. doi: 10.3390/antibiotics14040402 (PMC12024424; doi:10.3390/antibiotics14040402)
Supplement: Supplementary file 1 [file antibiotics-14-00402-s001.zip › antibiotics-3556272-supplementary.xlsx]

## Sheet: Table S1
Table S1. Hits (n = 364) showing excellent activity (i.e., growth reduction ≥ 90% vs. unexposed control) against S. aureus Sa2 strain, based on spectrophotometric readings and cell viable count.
Product Name	CAS No.	Molecular weight	Target	Formula	Pathway	Research Area	Clinical Information	% Growth reduction (OD550 vs. CTRL)	% Growth reduction (cell count vs. CTRL)
Phenprocoumon	435-97-2	280.32	Others	C18H16O3	Others	Others	Launched	94.6	95
CMK	821794-90-5	358.82	Ribosomal S6 Kinase (RSK)	C18H19ClN4O2	MAPK/ERK Pathway	Cancer	Phase 2	99.8	100
Pterostilbene	537-42-8	256.30	Autophagy	C16H16O3	Autophagy	Cancer; Inflammation/Immunology	Phase 3	99.9	100
Benzethonium chloride	121-54-0	448.08	nAChR	C27H42ClNO2	Membrane Transporter/Ion Channel; Neuronal Signaling	Neurological Disease	Launched	100	100
Lasofoxifene (Tartrate)	190791-29-8	563.64	Estrogen Receptor/ERR	C32H37NO8	Others	Endocrinology	Launched	98.2	100
Lonidamine	50264-69-2	321.16	Apoptosis; Hexokinase; Mitochondrial Metabolism	C15H10Cl2N2O2	Apoptosis; Metabolic Enzyme/Protease	Cancer	Phase 3	90.9	90
SB-743921	940929-33-9	553.52	Kinesin	C31H34Cl2N2O3	Cell Cycle/DNA Damage; Cytoskeleton	Cancer	Phase 2	100	100
Demecarium Bromide	56-94-0	716.59	AChE	C32H52Br2N4O4	Neuronal Signaling	Neurological Disease	Launched	100	98
Felodipine	72509-76-3	384.25	Autophagy; Calcium Channel	C18H19Cl2NO4	Autophagy; Membrane Transporter/Ion Channel; Neuronal Signaling	Cardiovascular Disease	Launched	100	100
Eltrombopag	496775-61-2	442.47	Thrombopoietin Receptor	C25H22N4O4	Immunology/Inflammation	Cardiovascular Disease; Cancer	Launched	96.5	100
Domiphen (bromide)	538-71-6	414.46	Potassium Channel	C22H40BrNO	Membrane Transporter/Ion Channel	Others	Launched	100	100
Butoconazole (nitrate)	64872-77-1	474.79	Fungal	C19H18Cl3N3O3S	Anti-infection	Infection	Launched	100	100
Cipargamin	1193314-23-6	390.24	Parasite	C19H14Cl2FN3O	Anti-infection	Infection	Phase 2	100	100
Thonzonium (bromide)	553-08-2	591.71	Bacterial; Proton Pump	C32H55BrN4O	Anti-infection; Membrane Transporter/Ion Channel	Infection	Launched	100	100
Dovitinib (lactate)	692737-80-7	482.51	c-Kit; FGFR; FLT3; PDGFR; VEGFR	C24H27FN6O4	Protein Tyrosine Kinase/RTK	Cancer	Phase 3	96	99
Lomitapide	182431-12-5	693.72	Others	C39H37F6N3O2	Others	Cardiovascular Disease	Launched	100	100
Raloxifene (hydrochloride)	82640-04-8	510.04	Autophagy; Estrogen Receptor/ERR	C28H28ClNO4S	Autophagy; Others	Endocrinology; Cancer	Launched	99.8	93
Tiratricol	51-24-1	621.93	Thyroid Hormone Receptor	C14H9I3O4	Others	Endocrinology	Launched	100	100
Vortioxetine (hydrobromide)	960203-27-4	379.36	5-HT Receptor; Serotonin Transporter	C18H23BrN2S	GPCR/G Protein; Neuronal Signaling	Neurological Disease	Launched	100	100
Dasabuvir	1132935-63-7	493.57	HCV	C26H27N3O5S	Anti-infection	Infection	Launched	91.1	93
Diclofenac	15307-86-5	296.15	Apoptosis; COX	C14H11Cl2NO2	Apoptosis; Immunology/Inflammation	Inflammation/Immunology	Launched	100	100
Mequitazine	29216-28-2	322.47	Histamine Receptor	C20H22N2S	GPCR/G Protein; Immunology/Inflammation; Neuronal Signaling	Inflammation/Immunology; Endocrinology	Launched	99.3	96
Refametinib	923032-37-5	572.34	MEK	C19H20F3IN2O5S	MAPK/ERK Pathway	Cancer	Phase 2	100	100
Selitrectinib	2097002-61-2	380.42	Trk Receptor	C20H21FN6O	Neuronal Signaling; Protein Tyrosine Kinase/RTK	Cancer	Phase 2	96.9	97
Sulbutiamine	3286-46-2	702.89	Others	C32H46N8O6S2	Others	Neurological Disease	Launched	97	97
Avibactam (sodium)	1192491-61-4	287.23	Antibiotic; Bacterial	C7H10N3NaO6S	Anti-infection	Infection	Launched	96.6	97
Globalagliatin	1234703-40-2	559.81	Glucokinase	C28H37N3O3S3	Metabolic Enzyme/Protease	Metabolic Disease	Phase 2	100	100
Ponatinib	943319-70-8	532.56	Autophagy; Bcr-Abl; FGFR; PDGFR; Src; VEGFR	C29H27F3N6O	Autophagy; Protein Tyrosine Kinase/RTK	Cancer	Launched	100	95
BMS-690514	859853-30-8	368.43	EGFR; VEGFR	C19H24N6O2	JAK/STAT Signaling; Protein Tyrosine Kinase/RTK	Cancer; Cardiovascular Disease	Phase 2	92.5	94
Diclofenac (diethylamine)	78213-16-8	369.29	Apoptosis; COX	C18H22Cl2N2O2	Apoptosis; Immunology/Inflammation	Inflammation/Immunology	Launched	100	100
N-(p-amylcinnamoyl) Anthranilic Acid	110683-10-8	337.41	Phospholipase; TRP Channel	C21H23NO3	Membrane Transporter/Ion Channel; Metabolic Enzyme/Protease; Neuronal Signaling	Cardiovascular Disease	Phase 2	100	100
Boceprevir	394730-60-0	519.68	HCV; HCV Protease	C27H45N5O5	Anti-infection; Metabolic Enzyme/Protease	Infection	Launched	91.4	92
Sertindole	106516-24-9	440.94	5-HT Receptor; Adrenergic Receptor; Autophagy; Dopamine Receptor	C24H26ClFN4O	Autophagy; GPCR/G Protein; Neuronal Signaling	Neurological Disease; Cancer	Launched	93.6	97
Tolcapone	134308-13-7	273.24	Amyloid-β; COMT	C14H11NO5	Metabolic Enzyme/Protease; Neuronal Signaling	Neurological Disease	Launched	100	100
Rivaroxaban	366789-02-8	435.88	Factor Xa	C19H18ClN3O5S	Metabolic Enzyme/Protease	Cardiovascular Disease	Launched	100	100
Amiselimod (hydrochloride)	942398-84-7	413.90	LPL Receptor	C19H31ClF3NO3	GPCR/G Protein	Cancer	Phase 2	100	100
Elbasvir	1370468-36-2	882.02	HCV	C49H55N9O7	Anti-infection	Infection	Launched	97.8	100
Gossypol (acetic acid)	12542-36-8	578.61	Bcl-2 Family	C32H34O10	Apoptosis	Cancer	Phase 3	99.3	100
Ricolinostat	1316214-52-4	433.50	Apoptosis; HDAC	C24H27N5O3	Apoptosis; Cell Cycle/DNA Damage; Epigenetics	Cancer	Phase 2	100	100
Olodanrigan	1316755-16-4	507.58	Angiotensin Receptor	C32H29NO5	GPCR/G Protein	Neurological Disease; Endocrinology	Phase 2	95.1	100
Fenretinide	65646-68-6	391.55	Autophagy; RAR/RXR	C26H33NO2	Autophagy; Metabolic Enzyme/Protease	Cancer	Phase 3	100	100
Napabucasin	83280-65-3	240.21	STAT	C14H8O4	JAK/STAT Signaling; Stem Cell/Wnt	Cancer	Phase 3	100	100
Palovarotene	410528-02-8	414.54	Autophagy; RAR/RXR	C27H30N2O2	Autophagy; Metabolic Enzyme/Protease	Others	Phase 3	100	100
Nitazoxanide	55981-09-4	307.28	Autophagy; Influenza Virus	C12H9N3O5S	Anti-infection; Autophagy	Infection; Cancer	Launched	99.5	100
Teniposide	29767-20-2	656.65	Topoisomerase	C32H32O13S	Cell Cycle/DNA Damage	Cancer	Launched	100	100
Clofazimine	2030-63-9	473.40	Antibiotic; Bacterial	C27H22Cl2N4	Anti-infection	Inflammation/Immunology	Launched	100	100
Primaquine (Diphosphate)	63-45-6	455.34	Parasite	C15H27N3O9P2	Anti-infection	Infection	Launched	91.2	94
Oxethazaine	126-27-2	467.64	HBV	C28H41N3O3	Anti-infection	Neurological Disease	Launched	100	100
Menadione bisulfite (sodium)	130-37-0	276.24	Others	C11H9NaO5S	Others	Infection	Launched	99.5	100
Lomibuvir	1026785-55-6	445.61	DNA/RNA Synthesis; HCV	C25H35NO4S	Anti-infection; Cell Cycle/DNA Damage	Infection	Phase 2	91.1	95
Ciclopirox	29342-05-0	207.27	Autophagy; Bacterial; Ferroptosis; Fungal	C12H17NO2	Anti-infection; Apoptosis; Autophagy	Infection; Cancer	Launched	99.3	100
Dienestrol	84-17-3	266.33	Estrogen Receptor/ERR	C18H18O2	Others	Endocrinology; Cancer	Launched	99.7	92
Broxyquinoline	521-74-4	302.95	Parasite	C9H5Br2NO	Anti-infection	Infection	Launched	100	100
Pimozide	2062-78-4	461.55	Adrenergic Receptor; Dopamine Receptor; STAT	C28H29F2N3O	GPCR/G Protein; JAK/STAT Signaling; Neuronal Signaling; Stem Cell/Wnt	Cancer; Neurological Disease; Endocrinology	Launched	100	98
Entrectinib	1108743-60-7	560.64	ALK; Autophagy; ROS; Trk Receptor	C31H34F2N6O2	Autophagy; Neuronal Signaling; Protein Tyrosine Kinase/RTK	Cancer	Launched	100	96
Vanoxerine (dihydrochloride)	67469-78-7	523.49	Dopamine Transporter	C28H34Cl2F2N2O	Neuronal Signaling	Neurological Disease	Phase 3	100	99
Clioquinol	130-26-7	305.50	Antibiotic; Autophagy; Fungal; Mitophagy	C9H5ClINO	Anti-infection; Autophagy	Infection; Cancer	Launched	100	100
Ebselen	60940-34-3	274.18	Calcium Channel; HIV; Phosphatase; Virus Protease	C13H9NOSe	Anti-infection; Membrane Transporter/Ion Channel; Metabolic Enzyme/Protease; Neuronal Signaling	Cancer; Infection; Inflammation/Immunology; Neurological Disease	Phase 3	99.8	100
Tosedostat	238750-77-1	406.47	Aminopeptidase	C21H30N2O6	Metabolic Enzyme/Protease	Cancer	Phase 2	100	100
Prinaberel	524684-52-4	271.24	Apoptosis; Estrogen Receptor/ERR; Wnt	C15H10FNO3	Apoptosis; Others; Stem Cell/Wnt	Cancer	Phase 2	100	100
Asunaprevir	630420-16-5	748.29	HCV; HCV Protease	C35H46ClN5O9S	Anti-infection; Metabolic Enzyme/Protease	Infection	Launched	100	100
Derazantinib	1234356-69-4	468.57	FGFR	C29H29FN4O	Protein Tyrosine Kinase/RTK	Cancer	Phase 2	100	100
Isoconazole (nitrate)	24168-96-5	479.14	Antibiotic; Bacterial; Fungal	C18H15Cl4N3O4	Anti-infection	Infection	Launched	100	100
Sertraline (hydrochloride)	79559-97-0	342.69	Serotonin Transporter	C17H18Cl3N	Neuronal Signaling	Neurological Disease	Launched	100	100
Mardepodect	898562-94-2	392.45	Phosphodiesterase (PDE)	C25H20N4O	Metabolic Enzyme/Protease	Neurological Disease	Phase 2	100	93
Ceritinib dihydrochloride	1380575-43-8	631.06	ALK; IGF-1R; Insulin Receptor	C28H38Cl3N5O3S	Protein Tyrosine Kinase/RTK	Cancer; Endocrinology	Launched	100	100
Flumatinib	895519-90-1	562.59	Bcr-Abl; c-Kit; PDGFR	C29H29F3N8O	Protein Tyrosine Kinase/RTK	Cancer	Phase 3	100	100
Cobimetinib	934660-93-2	531.31	Apoptosis; MEK	C21H21F3IN3O2	Apoptosis; MAPK/ERK Pathway	Cancer	Launched	100	100
Foliglurax (monohydrochloride)	2133294-96-7	457.97	mGluR	C23H24ClN3O3S	GPCR/G Protein; Neuronal Signaling	Neurological Disease	Phase 2	100	100
Cenerimod	1262414-04-9	453.53	LPL Receptor	C25H31N3O5	GPCR/G Protein	Inflammation/Immunology	Phase 2	100	100
Loratadine	79794-75-5	382.88	Histamine Receptor; Influenza Virus	C22H23ClN2O2	Anti-infection; GPCR/G Protein; Immunology/Inflammation; Neuronal Signaling	Infection; Endocrinology; Inflammation/Immunology	Launched	100	100
Amcasertib	1129403-56-0	539.69	Others	C31H33N5O2S	Others	Cancer	Phase 2	100	100
Megestrol acetate	595-33-5	384.51	Autophagy; HIV; Progesterone Receptor	C24H32O4	Anti-infection; Autophagy; Others	Endocrinology; Cancer	Launched	100	91
Roxadustat	808118-40-3	352.34	Ferroptosis; HIF/HIF Prolyl-Hydroxylase	C19H16N2O5	Apoptosis; Metabolic Enzyme/Protease	Cancer	Launched	99.9	98
Neticonazole	130726-68-0	302.43	Fungal	C17H22N2OS	Anti-infection	Cancer; Infection	Launched	100	100
Trifarotene	895542-09-3	459.58	Autophagy; RAR/RXR	C29H33NO4	Autophagy; Metabolic Enzyme/Protease	Inflammation/Immunology	Launched	100	100
Darolutamide	1297538-32-9	398.85	Androgen Receptor	C19H19ClN6O2	Others	Cancer	Launched	100	100
Glasdegib	1095173-27-5	374.44	Smo	C21H22N6O	Stem Cell/Wnt	Cancer	Launched	100	98
Mitotane	53-19-0	320.04	Apoptosis	C14H10Cl4	Apoptosis	Cancer	Launched	100	100
AEE788	497839-62-0	440.58	Apoptosis; EGFR	C27H32N6	Apoptosis; JAK/STAT Signaling; Protein Tyrosine Kinase/RTK	Cancer	Phase 2	100	100
Vandetanib	443913-73-3	475.35	Apoptosis; Autophagy; VEGFR	C22H24BrFN4O2	Apoptosis; Autophagy; Protein Tyrosine Kinase/RTK	Cancer	Launched	100	100
Canagliflozin	842133-18-0	444.52	SGLT	C24H25FO5S	Membrane Transporter/Ion Channel	Metabolic Disease; Cancer	Launched	100	100
Infigratinib	872511-34-7	560.48	Apoptosis; FGFR	C26H31Cl2N7O3	Apoptosis; Protein Tyrosine Kinase/RTK	Cancer	Phase 3	100	100
Montelukast (sodium)	151767-02-1	608.17	Leukotriene Receptor	C35H35ClNNaO3S	GPCR/G Protein	Inflammation/Immunology	Launched	100	100
Pilaralisib	934526-89-3	541.02	PI3K	C25H25ClN6O4S	PI3K/Akt/mTOR	Cancer	Phase 2	100	100
Tesevatinib	781613-23-8	491.39	EGFR; Ephrin Receptor; VEGFR	C24H25Cl2FN4O2	JAK/STAT Signaling; Protein Tyrosine Kinase/RTK	Cancer	Phase 3	100	100
Metixene hydrochloride hydrate	7081-40-5	363.94	mAChR	C20H26ClNOS	GPCR/G Protein; Neuronal Signaling	Neurological Disease	Launched	100	100
TAK-715	303162-79-0	399.51	Casein Kinase; p38 MAPK	C24H21N3OS	Cell Cycle/DNA Damage; MAPK/ERK Pathway; Stem Cell/Wnt	Inflammation/Immunology	Phase 2	100	100
Pimavanserin	706779-91-1	427.55	5-HT Receptor	C25H34FN3O2	GPCR/G Protein; Neuronal Signaling	Neurological Disease	Launched	100	100
SX-682	1648843-04-2	467.20	CXCR	C19H14BF4N3O4S	GPCR/G Protein; Immunology/Inflammation	Cancer; Inflammation/Immunology; Endocrinology	Phase 2	100	100
Retaspimycin (Hydrochloride)	857402-63-2	624.17	HSP	C31H46ClN3O8	Cell Cycle/DNA Damage; Metabolic Enzyme/Protease	Cancer	Phase 3	100	100
Vatalanib (dihydrochloride)	212141-51-0	419.73	Apoptosis; VEGFR	C20H17Cl3N4	Apoptosis; Protein Tyrosine Kinase/RTK	Cancer	Phase 3	100	100
Tamibarotene	94497-51-5	351.44	Apoptosis; Autophagy; RAR/RXR	C22H25NO3	Apoptosis; Autophagy; Metabolic Enzyme/Protease	Cancer	Launched	95.5	100
Nilotinib	641571-10-0	529.52	Autophagy; Bcr-Abl	C28H22F3N7O	Autophagy; Protein Tyrosine Kinase/RTK	Cancer	Launched	100	92
Masitinib (mesylate)	1048007-93-7	594.75	Apoptosis; c-Kit; FGFR; PDGFR; Src	C29H34N6O4S2	Apoptosis; Protein Tyrosine Kinase/RTK	Cancer	Launched	100	100
Travoprost	157283-68-6	500.55	Prostaglandin Receptor	C26H35F3O6	GPCR/G Protein	Endocrinology	Launched	100	100
Ispinesib	336113-53-2	517.06	Apoptosis; Kinesin	C30H33ClN4O2	Apoptosis; Cell Cycle/DNA Damage; Cytoskeleton	Cancer	Phase 2	100	100
Rolapitant	552292-08-7	500.48	Neurokinin Receptor	C25H26F6N2O2	GPCR/G Protein; Neuronal Signaling	Cancer; Endocrinology	Launched	100	100
IDH-305	1628805-46-8	490.45	Isocitrate Dehydrogenase (IDH)	C23H22F4N6O2	Metabolic Enzyme/Protease	Cancer	Phase 2	100	97
Isradipine	75695-93-1	371.39	Autophagy; Calcium Channel	C19H21N3O5	Autophagy; Membrane Transporter/Ion Channel; Neuronal Signaling	Cardiovascular Disease	Launched	100	100
Vesatolimod	1228585-88-3	410.51	Apoptosis; HBV; HCV; HIV; Toll-like Receptor (TLR)	C22H30N6O2	Anti-infection; Apoptosis; Immunology/Inflammation	Inflammation/Immunology	Phase 2	100	98
Tolfenamic Acid	13710-19-5	261.70	COX	C14H12ClNO2	Immunology/Inflammation	Inflammation/Immunology; Cancer	Launched	100	99
BTRX-335140	2244614-14-8	453.55	Opioid Receptor	C25H32FN5O2	GPCR/G Protein; Neuronal Signaling	Metabolic Disease	Phase 2	100	93
Atrasentan (hydrochloride)	195733-43-8	547.08	Endothelin Receptor	C29H39ClN2O6	GPCR/G Protein	Cancer; Endocrinology; Cardiovascular Disease	Launched	100	98
Transcrocetin meglumine salt		718.83	iGluR	C34H58N2O14	Membrane Transporter/Ion Channel; Neuronal Signaling	Cancer	Phase 2	100	92
Pinaverium bromide	53251-94-8	591.42	Calcium Channel	C26H41Br2NO4	Membrane Transporter/Ion Channel; Neuronal Signaling	Others	Launched	100	100
AFN-1252	620175-39-5	375.42	Antibiotic; Bacterial	C22H21N3O3	Anti-infection	Infection	Phase 2	100	100
Defactinib	1073154-85-4	510.49	FAK	C20H21F3N8O3S	Protein Tyrosine Kinase/RTK	Cancer	Phase 2	96.2	95
GLPG1205	1445847-37-9	378.42	GPR84	C22H22N2O4	GPCR/G Protein	Inflammation/Immunology	Phase 2	96.2	93
Gemcitabine (hydrochloride)	122111-03-9	299.66	Autophagy; DNA/RNA Synthesis; Nucleoside Antimetabolite/Analog	C9H12ClF2N3O4	Autophagy; Cell Cycle/DNA Damage	Cancer	Launched	100	100
Diroximel fumarate	1577222-14-0	255.22	Others	C11H13NO6	Others	Others	Launched	100	100
Vigabatrin (hydrochloride)	1391054-02-6	165.62	GABA Receptor	C6H12ClNO2	Membrane Transporter/Ion Channel; Neuronal Signaling	Neurological Disease	Launched	100	100
Methotrexate	59-05-2	454.44	ADC Cytotoxin; Antifolate; Apoptosis; DNA/RNA Synthesis	C20H22N8O5	Antibody-drug Conjugate/ADC Related; Apoptosis; Cell Cycle/DNA Damage	Cancer; Inflammation/Immunology	Launched	94.1	95
Gemcitabine (elaidate)	210829-30-4	527.64	Apoptosis; Autophagy; Nucleoside Antimetabolite/Analog	C27H43F2N3O5	Apoptosis; Autophagy; Cell Cycle/DNA Damage	Cancer	Launched	100	100
Clotrimazole	23593-75-1	344.84	Antibiotic; Autophagy; Bacterial; Fungal	C22H17ClN2	Anti-infection; Autophagy	Infection; Cancer	Launched	100	100
Proflavine (hemisulfate)	1811-28-5	258.29	Autophagy; Bacterial; Potassium Channel	C13H11N3 . 1/2 H2O4S	Anti-infection; Autophagy; Membrane Transporter/Ion Channel	Infection	Phase 2	100	100
Aleglitazar	475479-34-6	437.51	PPAR	C24H23NO5S	Cell Cycle/DNA Damage	Metabolic Disease	Phase 3	92.2	90
PF-06291874	1393124-08-7	503.51	Glucagon Receptor	C26H28F3N3O4	GPCR/G Protein	Metabolic Disease	Phase 2	100	100
β-Lapachone	4707-32-8	242.27	Apoptosis; Autophagy; Topoisomerase	C15H14O3	Apoptosis; Autophagy; Cell Cycle/DNA Damage	Cancer	Phase 2	100	100
L-Thyroxine (sodium salt pentahydrate)	6106-07-6	888.93	Thyroid Hormone Receptor	C15H20I4NNaO9	Others	Endocrinology	Launched	100	100
Zafirlukast	107753-78-6	575.68	Leukotriene Receptor	C31H33N3O6S	GPCR/G Protein	Inflammation/Immunology; Cancer	Launched	100	100
Entospletinib	1229208-44-9	411.46	Syk	C23H21N7O	Protein Tyrosine Kinase/RTK	Cancer	Phase 2	100	96
Tucatinib	937263-43-9	480.52	EGFR	C26H24N8O2	JAK/STAT Signaling; Protein Tyrosine Kinase/RTK	Cancer	Phase 3	91.9	92
Pyrantel (pamoate)	22204-24-6	594.68	Antibiotic; Parasite	C34H30N2O6S	Anti-infection	Infection	Launched	91.6	96
Zaltoprofen	74711-43-6	298.36	COX	C17H14O3S	Immunology/Inflammation	Inflammation/Immunology	Launched	96.7	98
Gabapentin enacarbil	478296-72-9	329.39	Calcium Channel	C16H27NO6	Membrane Transporter/Ion Channel; Neuronal Signaling	Neurological Disease	Launched	90.4	93
Eslicarbazepine	104746-04-5	254.28	Others	C15H14N2O2	Others	Neurological Disease	Launched	92.7	94
Afoxolaner	1093861-60-9	625.87	Chloride Channel; GABA Receptor	C26H17ClF9N3O3	Membrane Transporter/Ion Channel; Neuronal Signaling	Infection	Launched	100	98
Desogestrel	54024-22-5	310.47	Progesterone Receptor	C22H30O	Others	Others	Launched	99.4	100
Dacomitinib	1110813-31-4	469.94	Apoptosis; EGFR	C24H25ClFN5O2	Apoptosis; JAK/STAT Signaling; Protein Tyrosine Kinase/RTK	Cancer	Launched	100	100
Sitaxsentan (sodium)	210421-74-2	476.89	Endothelin Receptor	C18H14ClN2NaO6S2	GPCR/G Protein	Cardiovascular Disease; Endocrinology	Phase 3	98	90
Ivacaftor	873054-44-5	392.49	Autophagy; CFTR	C24H28N2O3	Autophagy; Membrane Transporter/Ion Channel	Endocrinology	Launched	95.3	99
BMS-833923	1059734-66-5	473.57	Apoptosis; Smo	C30H27N5O	Apoptosis; Stem Cell/Wnt	Cancer	Phase 2	100	100
Maribavir	176161-24-3	376.24	CMV	C15H19Cl2N3O4	Anti-infection	Infection	Phase 3	92.7	94
Ramipril	87333-19-5	416.51	Angiotensin-converting Enzyme (ACE); Apoptosis	C23H32N2O5	Apoptosis; Metabolic Enzyme/Protease	Cardiovascular Disease	Launched	92.1	92
RO4929097	847925-91-1	469.40	Notch; γ-secretase	C22H20F5N3O3	Neuronal Signaling; Stem Cell/Wnt	Neurological Disease; Cancer	Phase 2	100	90
(+)-Penbutolol	38363-41-6	291.43	Adrenergic Receptor	C18H29NO2	GPCR/G Protein; Neuronal Signaling	Metabolic Disease; Endocrinology	Launched	91	94
(R)-(-)-Gossypol acetic acid	866541-93-7	578.61	Autophagy; Bcl-2 Family	C32H34O10	Apoptosis; Autophagy	Cancer	Phase 2	96	100
GSK2982772	1622848-92-3	377.40	RIP kinase	C20H19N5O3	Apoptosis	Inflammation/Immunology	Phase 2	90.3	90
Tocofersolan	9002-96-4	1513.00	Others	N/A	Others	Metabolic Disease	Launched	93.7	95
Sivelestat (sodium)	150374-95-1	456.44	Elastase; SARS-CoV	C20H21N2NaO7S	Anti-infection; Metabolic Enzyme/Protease	Cancer	Launched	92.9	93
Flupirtine (Maleate)	75507-68-5	420.39	iGluR; Potassium Channel	C19H21FN4O6	Membrane Transporter/Ion Channel; Neuronal Signaling	Neurological Disease	Launched	100	96
Sepantronium (bromide)	781661-94-7	443.29	Autophagy; Survivin	C20H19BrN4O3	Apoptosis; Autophagy	Cancer	Phase 2	100	100
Tamoxifen	10540-29-1	371.51	Apoptosis; Autophagy; Estrogen Receptor/ERR; HSP	C26H29NO	Apoptosis; Autophagy; Cell Cycle/DNA Damage; Metabolic Enzyme/Protease; Others	Cancer	Launched	100	100
Aticaprant	1174130-61-0	418.50	Opioid Receptor	C26H27FN2O2	GPCR/G Protein; Neuronal Signaling	Neurological Disease	Phase 2	100	100
Danoprevir	850876-88-9	731.83	HCV; HCV Protease	C35H46FN5O9S	Anti-infection; Metabolic Enzyme/Protease	Infection	Launched	99.9	100
Grazoprevir hydrate	1350462-55-3	784.92	HCV; HCV Protease	C38H52N6O10S	Anti-infection; Metabolic Enzyme/Protease	Infection	Launched	100	100
Eltrombopag (Olamine)	496775-62-3	564.63	Thrombopoietin Receptor	C29H36N6O6	Immunology/Inflammation	Cardiovascular Disease; Cancer	Launched	95.9	100
Osimertinib mesylate	1421373-66-1	595.71	EGFR	C29H37N7O5S	JAK/STAT Signaling; Protein Tyrosine Kinase/RTK	Cancer	Launched	100	100
Trimetrexate	52128-35-5	369.42	Antibiotic; Bacterial	C19H23N5O3	Anti-infection	Infection	Launched	90.4	100
Ralimetinib dimesylate	862507-23-1	612.74	Apoptosis; Autophagy; p38 MAPK	C26H37FN6O6S2	Apoptosis; Autophagy; MAPK/ERK Pathway	Cancer; Inflammation/Immunology	Phase 2	100	97
Tropifexor	1383816-29-2	603.58	Autophagy; FXR	C29H25F4N3O5S	Autophagy; Metabolic Enzyme/Protease	Cardiovascular Disease	Phase 2	100	100
Lumacaftor	936727-05-8	452.41	Autophagy; CFTR	C24H18F2N2O5	Autophagy; Membrane Transporter/Ion Channel	Inflammation/Immunology	Launched	92.9	96
Mardepodect (hydrochloride)	2070014-78-5	428.91	Phosphodiesterase (PDE)	C25H21ClN4O	Metabolic Enzyme/Protease	Cancer	Phase 2	100	97
Fenticonazole (Nitrate)	73151-29-8	518.41	Antibiotic; Fungal	C24H21Cl2N3O4S	Anti-infection	Infection	Launched	100	100
Florfenicol	73231-34-2	358.21	Antibiotic; Bacterial	C12H14Cl2FNO4S	Anti-infection	Infection	Launched	100	100
SR-31747	132173-07-0	396.44	Sigma Receptor	C23H35Cl2N	GPCR/G Protein; Neuronal Signaling	Inflammation/Immunology	Phase 2	100	99
BMS-986020	1257213-50-5	482.53	LPL Receptor	C29H26N2O5	GPCR/G Protein	Metabolic Disease; Inflammation/Immunology	Phase 2	100	100
Gossypol	303-45-7	518.55	Bcl-2 Family	C30H30O8	Apoptosis	Cancer	Phase 3	98.4	100
Almonertinib (hydrochloride)	2134096-03-8	562.11	EGFR	C30H36ClN7O2	JAK/STAT Signaling; Protein Tyrosine Kinase/RTK	Cancer	Launched	100	100
Mitoquinone (mesylate)	845959-50-4	678.81	Reactive Oxygen Species	C38H47O7PS	Immunology/Inflammation; Metabolic Enzyme/Protease; NF-κB	Metabolic Disease; Cancer	Phase 4	100	100
Grazoprevir potassium salt	1206524-86-8	804.99	HCV; HCV Protease	C38H49KN6O9S	Anti-infection; Metabolic Enzyme/Protease	Infection	Launched	97.2	100
Miransertib	1313881-70-7	432.52	Akt; Parasite	C27H24N6	Anti-infection; PI3K/Akt/mTOR	Cancer; Infection	Phase 2	97.6	95
FG-2216	223387-75-5	280.66	HIF/HIF Prolyl-Hydroxylase	C12H9ClN2O4	Metabolic Enzyme/Protease	Metabolic Disease	Phase 2	100	100
AZD-5991	2143061-81-6	672.26	Bcl-2 Family	C35H34ClN5O3S2	Apoptosis	Cancer	Phase 2	100	100
Laropiprant	571170-77-9	435.90	Prostaglandin Receptor	C21H19ClFNO4S	GPCR/G Protein	Inflammation/Immunology; Endocrinology	Launched	96.1	99
Troglitazone	97322-87-7	441.54	Apoptosis; Autophagy; Ferroptosis; PPAR	C24H27NO5S	Apoptosis; Autophagy; Cell Cycle/DNA Damage	Cancer	Launched	97.5	100
Tegaserod (maleate)	189188-57-6	417.46	5-HT Receptor	C20H27N5O5	GPCR/G Protein; Neuronal Signaling	Metabolic Disease; Neurological Disease	Launched	100	100
Perhexiline maleate	6724-53-4	393.56	Others	C23H39NO4	Others	Cancer; Cardiovascular Disease	Launched	100.2	100
Ilginatinib	1239358-86-1	389.43	JAK	C21H20FN7	Epigenetics; JAK/STAT Signaling; Stem Cell/Wnt	Cancer	Phase 2	100	94
Idasanutlin	1229705-06-9	616.48	E1/E2/E3 Enzyme; MDM-2/p53	C31H29Cl2F2N3O4	Apoptosis; Metabolic Enzyme/Protease	Cancer	Phase 3	100	100
H3B-6545	2052130-80-8	567.58	Estrogen Receptor/ERR	C30H29F4N5O2	Others	Cancer	Phase 2	100	100
Toremifene (citrate)	89778-27-8	598.08	Apoptosis; Estrogen Receptor/ERR	C32H36ClNO8	Apoptosis; Others	Cancer; Infection	Launched	100	100
Parimifasor	1796641-10-5	460.21	Others	C18H11Cl2F4N5O	Others	Inflammation/Immunology	Phase 2	100	100
Adomeglivant	1488363-78-5	555.63	Glucagon Receptor	C32H36F3NO4	GPCR/G Protein	Metabolic Disease	Phase 2	100	100
Candesartan Cilexetil	145040-37-5	610.66	Angiotensin Receptor; Apoptosis	C33H34N6O6	Apoptosis; GPCR/G Protein	Cardiovascular Disease; Endocrinology	Launched	100	100
Mefloquine (hydrochloride)	51773-92-3	414.77	Autophagy; Parasite	C17H17ClF6N2O	Anti-infection; Autophagy	Infection	Launched	100	100
Dasotraline (hydrochloride)	675126-08-6	328.66	Dopamine Transporter; Serotonin Transporter	C16H16Cl3N	Neuronal Signaling	Neurological Disease	Phase 3	100	100
Neticonazole (hydrochloride)	130773-02-3	338.90	Fungal	C17H23ClN2OS	Anti-infection	Cancer; Infection	Launched	100	100
Sitravatinib	1123837-84-2	629.68	c-Kit; Discoidin Domain Receptor; FLT3; Trk Receptor; VEGFR	C33H29F2N5O4S	Neuronal Signaling; Protein Tyrosine Kinase/RTK	Cancer; Inflammation/Immunology	Phase 3	100	100
Etifoxine	21715-46-8	300.78	GABA Receptor	C17H17ClN2O	Membrane Transporter/Ion Channel; Neuronal Signaling	Neurological Disease	Phase 3	100	100
Bithionol	97-18-7	356.05	Parasite	C12H6Cl4O2S	Anti-infection	Cancer	Launched	99.2	100
Vadimezan	117570-53-3	282.29	IFNAR; Influenza Virus; STING	C17H14O4	Anti-infection; Immunology/Inflammation	Cancer; Infection	Phase 3	100	100
Bictegravir	1611493-60-7	449.38	HIV; HIV Integrase	C21H18F3N3O5	Anti-infection; Metabolic Enzyme/Protease	Infection	Launched	100	100
BPN14770	1606974-33-7	405.80	Phosphodiesterase (PDE)	C21H15ClF3NO2	Metabolic Enzyme/Protease	Neurological Disease	Phase 2	100	100
Rifabutin	72559-06-9	847.00	Antibiotic; Bacterial	C46H62N4O11	Anti-infection	Infection	Launched	100	100
5-(N,N-Hexamethylene)-amiloride	1428-95-1	311.77	Apoptosis; HIV; Sodium Channel	C12H18ClN7O	Anti-infection; Apoptosis; Membrane Transporter/Ion Channel	Cancer; Infection	Phase 3	100	100
Elafibranor	923978-27-2	384.49	PPAR	C22H24O4S	Cell Cycle/DNA Damage	Metabolic Disease	Phase 3	91.6	95
Mestranol	72-33-3	310.43	Estrogen Receptor/ERR	C21H26O2	Others	Cancer; Endocrinology	Launched	92.6	93
Meisoindigo	97207-47-1	276.29	Apoptosis	C17H12N2O2	Apoptosis	Cancer	Launched	100	100
Enclomiphene (citrate)	7599-79-3	598.08	Estrogen Receptor/ERR	C32H36ClNO8	Others	Inflammation/Immunology	Phase 3	100	100
Etrasimod	1206123-37-6	457.48	LPL Receptor	C26H26F3NO3	GPCR/G Protein	Inflammation/Immunology	Phase 3	99	100
Epirubicin (hydrochloride)	56390-09-1	579.98	Apoptosis; DNA/RNA Synthesis; Topoisomerase	C27H30ClNO11	Apoptosis; Cell Cycle/DNA Damage	Cancer	Launched	95	100
Apilimod	541550-19-0	418.49	Interleukin Related; PIKfyve	C23H26N6O2	Immunology/Inflammation; PI3K/Akt/mTOR	Inflammation/Immunology	Phase 2	100	93
Lanifibranor	927961-18-0	434.92	PPAR	C19H15ClN2O4S2	Cell Cycle/DNA Damage	Metabolic Disease; Cancer	Phase 2	99.1	99
Pacritinib	937272-79-2	472.58	FLT3; JAK	C28H32N4O3	Epigenetics; JAK/STAT Signaling; Protein Tyrosine Kinase/RTK; Stem Cell/Wnt	Cancer	Phase 3	100	100
Rilapladib	412950-08-4	735.81	Phosphatase	C40H38F5N3O3S	Metabolic Enzyme/Protease	Inflammation/Immunology; Neurological Disease	Phase 2	100	100
Emamectin (Benzoate)	155569-91-8	1008.24	Apoptosis; GABA Receptor; Parasite; Reactive Oxygen Species	C49H75NO13·C7H6O2	Anti-infection; Apoptosis; Immunology/Inflammation; Membrane Transporter/Ion Channel; Metabolic Enzyme/Protease; Neuronal Signaling; NF-κB	Infection; Neurological Disease	Launched	98	100
Niclosamide	50-65-7	327.12	Antibiotic; Parasite; STAT	C13H8Cl2N2O4	Anti-infection; JAK/STAT Signaling; Stem Cell/Wnt	Infection; Cancer	Launched	99.8	100
Glafenine	3820-67-5	372.80	Others	C19H17ClN2O4	Others	Inflammation/Immunology	Launched	100	100
Epinastine	80012-43-7	249.31	Histamine Receptor	C16H15N3	GPCR/G Protein; Immunology/Inflammation; Neuronal Signaling	Inflammation/Immunology; Endocrinology	Launched	100	100
Oxiconazole nitrate	64211-46-7	492.14	Antibiotic; Fungal	C18H14Cl4N4O4	Anti-infection	Infection	Launched	100	100
Eprotirome	355129-15-6	487.14	Thyroid Hormone Receptor	C18H17Br2NO5	Others	Endocrinology; Metabolic Disease	Phase 3	99.3	100
Fasiglifam	1000413-72-8	524.63	GPR40	C29H32O7S	GPCR/G Protein	Metabolic Disease	Phase 3	100	100
Benzbromarone	3562-84-3	424.08	Apoptosis; Xanthine Oxidase	C17H12Br2O3	Apoptosis; Metabolic Enzyme/Protease	Metabolic Disease	Launched	100	100
Ethynodiol diacetate	297-76-7	384.51	Progesterone Receptor	C24H32O4	Others	Endocrinology	Launched	92.7	94
Ciclopirox (olamine)	41621-49-2	268.35	Bacterial; Ferroptosis; Fungal	C14H24N2O3	Anti-infection; Apoptosis	Infection; Cancer	Launched	99.3	100
Doxifluridine	3094-09-5	246.19	Nucleoside Antimetabolite/Analog	C9H11FN2O5	Cell Cycle/DNA Damage	Cancer	Launched	97.9	100
Floxuridine	50-91-9	246.19	Bacterial; CMV; DNA/RNA Synthesis; HSV; Nucleoside Antimetabolite/Analog	C9H11FN2O5	Anti-infection; Cell Cycle/DNA Damage	Cancer; Infection	Launched	100	100
Fluoxetine (hydrochloride)	56296-78-7	345.79	Autophagy; Serotonin Transporter	C17H19ClF3NO	Autophagy; Neuronal Signaling	Neurological Disease; Cancer	Launched	100	100
Glecaprevir	1365970-03-1	838.87	HCV; HCV Protease	C38H46F4N6O9S	Anti-infection; Metabolic Enzyme/Protease	Infection	Launched	100	100
Tarloxotinib (bromide)	1636180-98-7	681.77	EGFR	C24H24Br2ClN9O3	JAK/STAT Signaling; Protein Tyrosine Kinase/RTK	Cancer	Phase 2	99.6	100
Tecarfarin	867257-26-9	460.32	Others	C21H14F6O5	Others	Cardiovascular Disease	Phase 3	100	100
Crisaborole	906673-24-3	251.05	Phosphodiesterase (PDE)	C14H10BNO3	Metabolic Enzyme/Protease	Inflammation/Immunology	Launched	100	100
Brivudine	69304-47-8	333.14	CMV	C11H13BrN2O5	Anti-infection	Infection; Cancer	Launched	100	100
Foretinib	849217-64-7	632.65	c-Met/HGFR; VEGFR	C34H34F2N4O6	Protein Tyrosine Kinase/RTK	Cancer	Phase 2	94.8	99
Verteporfin	129497-78-5	718.79	Apoptosis; Autophagy; YAP	C41H42N4O8	Apoptosis; Autophagy; Stem Cell/Wnt	Cancer	Launched	100	100
Zuclopenthixol	53772-83-1	400.96	Dopamine Receptor	C22H25ClN2OS	GPCR/G Protein; Neuronal Signaling	Neurological Disease	Phase 4	100	100
Brivanib (alaninate)	649735-63-7	441.46	Autophagy; VEGFR	C22H24FN5O4	Autophagy; Protein Tyrosine Kinase/RTK	Cancer	Phase 3	100	100
Idarubicin (hydrochloride)	57852-57-0	533.95	Autophagy; Bacterial; Fungal; Topoisomerase	C26H28ClNO9	Anti-infection; Autophagy; Cell Cycle/DNA Damage	Cancer; Infection	Launched	98.1	100
Tamoxifen (Citrate)	54965-24-1	563.64	Apoptosis; Autophagy; Estrogen Receptor/ERR; HSP	C32H37NO8	Apoptosis; Autophagy; Cell Cycle/DNA Damage; Metabolic Enzyme/Protease; Others	Cancer	Launched	100	100
Opicapone	923287-50-7	413.17	COMT	C15H10Cl2N4O6	Metabolic Enzyme/Protease; Neuronal Signaling	Neurological Disease	Launched	99.2	100
Apilimod (mesylate)	870087-36-8	610.70	Interleukin Related; PIKfyve	C25H34N6O8S2	Immunology/Inflammation; PI3K/Akt/mTOR	Inflammation/Immunology	Phase 2	97.4	93
Naquotinib (mesylate)	1448237-05-5	658.81	EGFR	C31H46N8O6S	JAK/STAT Signaling; Protein Tyrosine Kinase/RTK	Cancer	Phase 3	99.6	100
Cinacalcet (hydrochloride)	364782-34-3	393.87	CaSR	C22H23ClF3N	GPCR/G Protein	Cardiovascular Disease	Launched	100	100
S 3304	203640-27-1	464.56	MMP	C24H20N2O4S2	Metabolic Enzyme/Protease	Cancer	Phase 2	98.4	100
Linsitinib	867160-71-2	421.49	IGF-1R; Insulin Receptor	C26H23N5O	Protein Tyrosine Kinase/RTK	Cancer; Endocrinology	Phase 3	100	100
Meclofenamate (sodium)	6385-02-0	318.13	Gap Junction Protein	C14H10Cl2NNaO2	Cytoskeleton	Inflammation/Immunology	Launched	97.2	99
GW 501516	317318-70-0	453.50	Autophagy; PPAR	C21H18F3NO3S2	Autophagy; Cell Cycle/DNA Damage	Metabolic Disease; Cancer	Phase 4	100	100
Darapladib	356057-34-6	666.77	Phospholipase	C36H38F4N4O2S	Metabolic Enzyme/Protease	Cardiovascular Disease	Phase 3	100	100
Nitroxoline	4008-48-4	190.16	Antibiotic; Autophagy; Bacterial	C9H6N2O3	Anti-infection; Autophagy	Infection; Cancer	Launched	98.4	100
Revaprazan (hydrochloride)	178307-42-1	398.90	Bacterial; COX	C22H24ClFN4	Anti-infection; Immunology/Inflammation	Infection	Launched	93.4	100
Amiodarone (hydrochloride)	19774-82-4	681.77	Autophagy; Potassium Channel	C25H30ClI2NO3	Autophagy; Membrane Transporter/Ion Channel	Cardiovascular Disease; Cancer	Launched	100	98
Clomiphene (citrate)	50-41-9	598.08	Estrogen Receptor/ERR	C32H36ClNO8	Others	Endocrinology	Launched	100	100
Brilanestrant	1365888-06-7	446.90	Estrogen Receptor/ERR	C26H20ClFN2O2	Others	Cancer	Phase 2	96.6	100
Bardoxolone methyl	218600-53-4	505.69	Apoptosis; Autophagy; Ferroptosis; Keap1-Nrf2	C32H43NO4	Apoptosis; Autophagy; NF-κB	Cancer	Phase 3	100	100
Salirasib	162520-00-5	358.54	Autophagy; Ras	C22H30O2S	Autophagy; GPCR/G Protein	Cancer	Phase 2	100	100
Pelitinib	257933-82-7	467.92	EGFR; Src	C24H23ClFN5O2	JAK/STAT Signaling; Protein Tyrosine Kinase/RTK	Cancer	Phase 2	90.6	97
Vidofludimus	717824-30-1	355.36	Dihydroorotate Dehydrogenase; DNA/RNA Synthesis; Interleukin Related	C20H18FNO4	Cell Cycle/DNA Damage; Immunology/Inflammation; Metabolic Enzyme/Protease	Inflammation/Immunology	Phase 2	93	99
Enarodustat	1262132-81-9	340.33	HIF/HIF Prolyl-Hydroxylase	C17H16N4O4	Metabolic Enzyme/Protease	Metabolic Disease	Phase 3	93.3	92
Tafenoquine (Succinate)	106635-81-8	581.58	Parasite	C28H34F3N3O7	Anti-infection	Infection	Launched	100	100
Omaveloxolone	1474034-05-3	554.71	Apoptosis; Keap1-Nrf2; STING	C33H44F2N2O3	Apoptosis; Immunology/Inflammation; NF-κB	Cancer; Inflammation/Immunology	Phase 2	100	100
Crolibulin	1000852-17-4	417.26	Microtubule/Tubulin	C18H17BrN4O3	Cell Cycle/DNA Damage; Cytoskeleton	Cancer	Phase 2	98.1	100
Niraparib (tosylate)	1038915-73-9	492.59	Apoptosis; PARP	C26H28N4O4S	Apoptosis; Cell Cycle/DNA Damage; Epigenetics	Cancer	Launched	99.5	99
Bifonazole	60628-96-8	310.39	Antibiotic; Fungal	C22H18N2	Anti-infection	Infection	Launched	100	100
IOWH-032	1191252-49-9	545.18	Autophagy; CFTR	C22H15Br2N3O4	Autophagy; Membrane Transporter/Ion Channel	Metabolic Disease	Phase 2	95.3	100
Deferasirox	201530-41-8	373.36	Bacterial; Ferroptosis	C21H15N3O4	Anti-infection; Apoptosis	Cancer	Launched	96.2	99
Lonafarnib	193275-84-2	638.82	Autophagy; Farnesyl Transferase; Influenza Virus	C27H31Br2ClN4O2	Anti-infection; Autophagy; Metabolic Enzyme/Protease	Cancer; Infection	Phase 3	94.3	96
Bevirimat	174022-42-5	584.83	HIV	C36H56O6	Anti-infection	Infection	Phase 2	96.7	100
Ilginatinib (maleate)	1354799-87-3	505.50	JAK	C25H24FN7O4	Epigenetics; JAK/STAT Signaling; Stem Cell/Wnt	Cancer	Phase 2	100	95
LTX-315	1345407-05-7	1439.79	Others	C78H106N18O9	Others	Cancer	Phase 2	100	100
Tafamidis meglumine	951395-08-7	503.33	Others	C21H24Cl2N2O8	Others	Neurological Disease	Launched	93.9	98
Incyclinide	15866-90-7	371.34	MMP	C19H17NO7	Metabolic Enzyme/Protease	Cancer	Phase 2	100	100
Diethylstilbestrol	56-53-1	268.35	Estrogen Receptor/ERR	C18H20O2	Others	Endocrinology; Cancer	Launched	100	100
Rabusertib	911222-45-2	436.30	Autophagy; Checkpoint Kinase (Chk)	C18H22BrN5O3	Autophagy; Cell Cycle/DNA Damage	Cancer	Phase 2	100	100
GZD824	1257628-77-5	532.56	Bcr-Abl	C29H27F3N6O	Protein Tyrosine Kinase/RTK	Cancer	Phase 2	100	100
Selexipag	475086-01-2	496.62	Prostaglandin Receptor	C26H32N4O4S	GPCR/G Protein	Cardiovascular Disease; Endocrinology	Launched	100	100
Obeticholic acid	459789-99-2	420.63	Autophagy; FXR	C26H44O4	Autophagy; Metabolic Enzyme/Protease	Others	Launched	94.4	98
Prednisone acetate	125-10-0	400.46	Glucocorticoid Receptor	C23H28O6	GPCR/G Protein	Inflammation/Immunology; Endocrinology	Launched	97.7	100
Bakuchiol	10309-37-2	256.38	Autophagy; p38 MAPK	C18H24O	Autophagy; MAPK/ERK Pathway	Cancer	Phase 2	100	100
Quinestrol	152-43-2	364.52	Estrogen Receptor/ERR	C25H32O2	Others	Endocrinology; Cancer	Launched	100	99
Flupentixol dihydrochloride	2413-38-9	507.44	Others	C23H27Cl2F3N2OS	Others	Neurological Disease	Launched	100	100
Nifurtimox	23256-30-6	287.30	Lactate Dehydrogenase; Parasite	C10H13N3O5S	Anti-infection; Metabolic Enzyme/Protease	Cancer; Infection	Launched	100	100
Piroctone olamine	68890-66-4	298.42	Fungal	C16H30N2O3	Anti-infection	Infection	Launched	100	100
Idalopirdine Hydrochloride	467458-02-2	434.83	5-HT Receptor	C20H20ClF5N2O	GPCR/G Protein; Neuronal Signaling	Neurological Disease	Phase 3	100	100
Flunarizine (dihydrochloride)	30484-77-6	477.42	Calcium Channel; Dopamine Receptor; Sodium Channel	C26H28Cl2F2N2	GPCR/G Protein; Membrane Transporter/Ion Channel; Neuronal Signaling	Neurological Disease	Launched	94.4	98
Dabrafenib (Mesylate)	1195768-06-9	615.67	Raf	C24H24F3N5O5S3	MAPK/ERK Pathway	Cancer	Launched	98.3	90
Diflunisal	22494-42-4	250.20	COX	C13H8F2O3	Immunology/Inflammation	Inflammation/Immunology; Cancer	Launched	93.6	98
Celecoxib	169590-42-5	381.37	COX	C17H14F3N3O2S	Immunology/Inflammation	Inflammation/Immunology; Cancer	Launched	95.6	90
SAR-100842	1195941-38-8	445.51	LPL Receptor	C27H27NO5	GPCR/G Protein	Inflammation/Immunology	Phase 2	90.3	96
Salicylanilide	87-17-2	213.23	HIV; HIV Integrase	C13H11NO2	Anti-infection; Metabolic Enzyme/Protease	Infection	Launched	91.4	93
AZD9056 (hydrochloride)	345303-91-5	455.46	P2X Receptor	C24H36Cl2N2O2	Membrane Transporter/Ion Channel	Inflammation/Immunology	Phase 2	100	100
Avitinib (maleate)	1557268-88-8	603.60	EGFR	C30H30FN7O6	JAK/STAT Signaling; Protein Tyrosine Kinase/RTK	Cancer	Phase 3	100	99
Itanapraced	749269-83-8	325.16	γ-secretase	C16H11Cl2FO2	Neuronal Signaling; Stem Cell/Wnt	Neurological Disease	Phase 2	100	100
Otilonium (bromide)	26095-59-0	563.57	mAChR	C29H43BrN2O4	GPCR/G Protein; Neuronal Signaling	Neurological Disease	Launched	100	100
Sultamicillin (tosylate)	83105-70-8	766.86	Bacterial	C32H38N4O12S3	Anti-infection	Infection	Launched	100	100
Dicoumarol	66-76-2	336.29	PDHK	C19H12O6	Metabolic Enzyme/Protease	Cancer	Launched	100	100
Lomerizine dihydrochloride	101477-54-7	541.46	Calcium Channel	C27H32Cl2F2N2O3	Membrane Transporter/Ion Channel; Neuronal Signaling	Neurological Disease	Launched	100	98
Pentamidine (isethionate)	140-64-7	592.68	Antibiotic; Bacterial; Fungal; Parasite; Phosphatase	C23H36N4O10S2	Anti-infection; Metabolic Enzyme/Protease	Infection; Cancer	Launched	100	100
Gemcitabine	95058-81-4	263.20	Apoptosis; Autophagy; DNA/RNA Synthesis; Nucleoside Antimetabolite/Analog	C9H11F2N3O4	Apoptosis; Autophagy; Cell Cycle/DNA Damage	Cancer	Launched	100	100
Tacrolimus (monohydrate)	109581-93-3	822.03	Antibiotic; Autophagy; Bacterial; FKBP; Phosphatase	C44H71NO13	Anti-infection; Apoptosis; Autophagy; Immunology/Inflammation; Metabolic Enzyme/Protease	Cancer; Infection; Inflammation/Immunology	Launched	100	100
Pimavanserin tartrate	706782-28-7	1005.20	5-HT Receptor	C54H74F2N6O10	GPCR/G Protein; Neuronal Signaling	Neurological Disease	Launched	100	100
Azeliragon	603148-36-3	532.12	Amyloid-β	C32H38ClN3O2	Neuronal Signaling	Neurological Disease	Phase 3	100	100
Meclinertant	146362-70-1	587.07	Neurotensin Receptor	C32H31ClN4O5	GPCR/G Protein; Neuronal Signaling	Neurological Disease	Phase 3	100	100
Almonertinib	1899921-05-1	525.64	EGFR	C30H35N7O2	JAK/STAT Signaling; Protein Tyrosine Kinase/RTK	Cancer	Launched	100	100
Edicotinib	1142363-52-7	461.60	c-Fms	C27H35N5O2	Protein Tyrosine Kinase/RTK	Inflammation/Immunology; Neurological Disease	Phase 2	99.3	100
SAR439859	2114339-57-8	554.48	Estrogen Receptor/ERR	C31H30Cl2FNO3	Others	Cancer	Phase 2	100	100
Ripasudil	887375-67-9	395.88	ROCK	C15H23ClFN3O4S	Cell Cycle/DNA Damage; Cytoskeleton; Stem Cell/Wnt; TGF-beta/Smad	Neurological Disease	Launched	100	100
Vortioxetine	508233-74-7	298.45	5-HT Receptor; Serotonin Transporter	C18H22N2S	GPCR/G Protein; Neuronal Signaling	Neurological Disease	Launched	100	100
Lovastatin	75330-75-5	404.54	Autophagy; Ferroptosis; HMG-CoA Reductase (HMGCR)	C24H36O5	Apoptosis; Autophagy; Metabolic Enzyme/Protease	Cardiovascular Disease; Cancer	Launched	100	100
Atorvastatin (hemicalcium salt)	134523-03-8	577.67	Autophagy; Ferroptosis; HMG-CoA Reductase (HMGCR)	C33H34Ca0.5FN2O5	Apoptosis; Autophagy; Metabolic Enzyme/Protease	Metabolic Disease; Inflammation/Immunology	Launched	99.7	98
Visomitin	934826-68-3	617.60	Reactive Oxygen Species	C36H42BrO2P	Immunology/Inflammation; Metabolic Enzyme/Protease; NF-κB	Inflammation/Immunology	Launched	100	100
Amsacrine (hydrochloride)	54301-15-4	429.92	Autophagy; Topoisomerase	C21H20ClN3O3S	Autophagy; Cell Cycle/DNA Damage	Cancer	Launched	93.4	100
Sorafenib	284461-73-0	464.83	Apoptosis; Autophagy; Ferroptosis; FLT3; Raf; VEGFR	C21H16ClF3N4O3	Apoptosis; Autophagy; MAPK/ERK Pathway; Protein Tyrosine Kinase/RTK	Cancer	Launched	93.5	100
Thioridazine (hydrochloride)	130-61-0	407.04	5-HT Receptor; Autophagy; Dopamine Receptor	C21H27ClN2S2	Autophagy; GPCR/G Protein; Neuronal Signaling	Neurological Disease; Cancer	Launched	100	100
Aristolochic acid A	313-67-7	341.27	NF-κB	C17H11NO7	NF-κB	Cancer	Launched	95.3	100
Diacerein	13739-02-1	368.29	Interleukin Related	C19H12O8	Immunology/Inflammation	Inflammation/Immunology	Launched	93.4	100
Regorafenib (monohydrate)	1019206-88-2	500.83	Autophagy; PDGFR; Raf; RET; VEGFR	C21H17ClF4N4O4	Autophagy; MAPK/ERK Pathway; Protein Tyrosine Kinase/RTK	Cancer	Launched	100	98
Carmofur	61422-45-5	257.26	Nucleoside Antimetabolite/Analog; SARS-CoV; Virus Protease	C11H16FN3O3	Anti-infection; Cell Cycle/DNA Damage	Cancer	Launched	100	100
Embelin	550-24-3	294.39	Apoptosis; Autophagy; IAP; NF-κB	C17H26O4	Apoptosis; Autophagy; NF-κB	Cancer	Launched	100	100
Oxybutynin (chloride)	1508-65-2	393.95	mAChR; Potassium Channel	C22H32ClNO3	GPCR/G Protein; Membrane Transporter/Ion Channel; Neuronal Signaling	Neurological Disease	Launched	94.3	91
Econazole (nitrate)	24169-02-6	444.70	Antibiotic; Bacterial; Fungal	C18H16Cl3N3O4	Anti-infection	Cancer; Infection	Launched	100	100
Aprepitant	170729-80-3	534.43	Antibiotic; Bacterial; HIV; Neurokinin Receptor	C23H21F7N4O3	Anti-infection; GPCR/G Protein; Neuronal Signaling	Neurological Disease; Endocrinology; Cancer	Launched	98.2	100
Fexinidazole	59729-37-2	279.31	Parasite	C12H13N3O3S	Anti-infection	Infection	Phase 3	98.5	93
Auranofin	34031-32-8	680.50	Bacterial; SARS-CoV	C20H36AuO9PS	Anti-infection	Cancer; Infection; Inflammation/Immunology	Launched	99.9	100
Bardoxolone	218600-44-3	491.66	Keap1-Nrf2	C31H41NO4	NF-κB	Cancer	Phase 3	100	100
Flufenamic acid	530-78-9	281.23	AMPK; Calcium Channel; Chloride Channel; COX; Parasite; Potassium Channel	C14H10F3NO2	Anti-infection; Epigenetics; Immunology/Inflammation; Membrane Transporter/Ion Channel; Neuronal Signaling; PI3K/Akt/mTOR	Inflammation/Immunology	Launched	93.6	98
Halofantrine hydrochloride	36167-63-2	536.88	Parasite	C26H31Cl3F3NO	Anti-infection	Infection	Launched	100	94
Vitamin D2	50-14-6	396.65	Endogenous Metabolite; VD/VDR	C28H44O	Metabolic Enzyme/Protease; Vitamin D Related	Metabolic Disease	Launched	100	100
Batabulin	195533-53-0	371.26	Apoptosis; Microtubule/Tubulin	C13H7F6NO3S	Apoptosis; Cell Cycle/DNA Damage; Cytoskeleton	Cancer	Phase 3	95.5	98
Miltefosine	58066-85-6	407.57	Akt; HIV	C21H46NO4P	Anti-infection; PI3K/Akt/mTOR	Infection; Cancer	Launched	100	100
Magnolol	528-43-8	266.33	Autophagy; Bacterial; PPAR; RAR/RXR	C18H18O2	Anti-infection; Autophagy; Cell Cycle/DNA Damage; Metabolic Enzyme/Protease	Cancer; Inflammation/Immunology; Neurological Disease; Cardiovascular Disease	Launched	100	100
Perphenazine	58-39-9	403.97	5-HT Receptor; Adrenergic Receptor; Dopamine Receptor; Histamine Receptor	C21H26ClN3OS	GPCR/G Protein; Immunology/Inflammation; Neuronal Signaling	Neurological Disease; Endocrinology	Launched	100	100
Ethynyl Estradiol	57-63-6	296.40	Endogenous Metabolite; Estrogen Receptor/ERR	C20H24O2	Metabolic Enzyme/Protease; Others	Endocrinology; Cancer	Launched	99.9	100
Regorafenib (Hydrochloride)	835621-07-3	519.28	Autophagy; PDGFR; Raf; RET; VEGFR	C21H16Cl2F4N4O3	Autophagy; MAPK/ERK Pathway; Protein Tyrosine Kinase/RTK	Cancer	Launched	100	100
Elvitegravir	697761-98-1	447.88	HIV; HIV Integrase	C23H23ClFNO5	Anti-infection; Metabolic Enzyme/Protease	Infection	Launched	100	100
Deoxycholic acid	83-44-3	392.57	Endogenous Metabolite; GPCR19	C24H40O4	GPCR/G Protein; Metabolic Enzyme/Protease	Metabolic Disease	Launched	98.3	100
Miconazole (nitrate)	22832-87-7	479.14	Antibiotic; Bacterial; Fungal	C18H15Cl4N3O4	Anti-infection	Infection	Launched	100	100
AZD-8529	1092453-15-0	487.47	mGluR	C24H24F3N5O3	GPCR/G Protein; Neuronal Signaling	Neurological Disease	Phase 2	100	100
Acriflavine	8048-52-0	259.73	HIF/HIF Prolyl-Hydroxylase	C14H14ClN3	Metabolic Enzyme/Protease	Cancer; Infection	Phase 4	100	100
Afuresertib	1047644-62-1	427.32	Akt; PKC; ROCK	C18H17Cl2FN4OS	Cell Cycle/DNA Damage; Cytoskeleton; Epigenetics; PI3K/Akt/mTOR; Stem Cell/Wnt; TGF-beta/Smad	Cancer	Phase 2	100	100
Menadione	58-27-5	172.18	Endogenous Metabolite	C11H8O2	Metabolic Enzyme/Protease	Others	Launched	96.7	100
Fingolimod	162359-55-9	307.47	LPL Receptor; PAK	C19H33NO2	Cell Cycle/DNA Damage; Cytoskeleton; GPCR/G Protein	Cancer; Inflammation/Immunology	Launched	100	100
Mefenamic acid	61-68-7	241.29	COX	C15H15NO2	Immunology/Inflammation	Inflammation/Immunology	Launched	97.3	100
Tasisulam	519055-62-0	415.11	Apoptosis	C11H6BrCl2NO3S2	Apoptosis	Cancer	Phase 3	100	100
Aclacinomycin A hydrochloride	75443-99-1	848.33	Proteasome; Topoisomerase	C42H54ClNO15	Cell Cycle/DNA Damage; Metabolic Enzyme/Protease	Cancer	Launched	100	100
AKBA	67416-61-9	512.72	Endogenous Metabolite; HIF/HIF Prolyl-Hydroxylase; Reactive Oxygen Species	C32H48O5	Immunology/Inflammation; Metabolic Enzyme/Protease; NF-κB	Cancer	Phase 2	100	100
Chloroquinoxaline sulfonamide	97919-22-7	334.78	Topoisomerase	C14H11ClN4O2S	Cell Cycle/DNA Damage	Cancer; Infection	Phase 2	91.6	99
Doxorubicin (hydrochloride)	25316-40-9	579.98	ADC Cytotoxin; AMPK; Antibiotic; Apoptosis; Autophagy; Bacterial; HBV; HIV; Mitophagy; Topoisomerase	C27H30ClNO11	Antibody-drug Conjugate/ADC Related; Anti-infection; Apoptosis; Autophagy; Cell Cycle/DNA Damage; Epigenetics; PI3K/Akt/mTOR	Cancer; Infection	Launched	96.1	100
Sulconazole (mononitrate)	61318-91-0	460.76	Bacterial; Fungal	C18H16Cl3N3O3S	Anti-infection	Infection	Launched	100	100
Terfenadine	50679-08-8	471.67	Apoptosis; Caspase; Histamine Receptor; Na+/Ca2+ Exchanger; Potassium Channel	C32H41NO2	Apoptosis; GPCR/G Protein; Immunology/Inflammation; Membrane Transporter/Ion Channel; Neuronal Signaling	Cancer; Inflammation/Immunology; Endocrinology	Launched	100	100
5-Fluorouracil	51-21-8	130.08	Apoptosis; Endogenous Metabolite; HIV; Nucleoside Antimetabolite/Analog	C4H3FN2O2	Anti-infection; Apoptosis; Cell Cycle/DNA Damage; Metabolic Enzyme/Protease	Cancer	Launched	97.1	100
Cerivastatin (sodium)	143201-11-0	481.53	Ferroptosis; HMG-CoA Reductase (HMGCR)	C26H33FNNaO5	Apoptosis; Metabolic Enzyme/Protease	Cancer; Cardiovascular Disease	Launched	93.6	99
Plicamycin	18378-89-7	1085.15	Antibiotic; Bacterial; DNA/RNA Synthesis	C52H76O24	Anti-infection; Cell Cycle/DNA Damage	Cancer; Infection	Launched	99.6	100
Vilanterol	503068-34-6	486.43	Adrenergic Receptor	C24H33Cl2NO5	GPCR/G Protein; Neuronal Signaling	Inflammation/Immunology; Endocrinology	Launched	99.9	100
Allopurinol riboside	16220-07-8	268.23	Drug Metabolite; Endogenous Metabolite; Parasite	C10H12N4O5	Anti-infection; Metabolic Enzyme/Protease	Infection	Launched	99.9	100
Vitamin K4	573-20-6	258.27	Apoptosis; Endogenous Metabolite	C15H14O4	Apoptosis; Metabolic Enzyme/Protease	Cancer; Cardiovascular Disease	Launched	95.5	97
Nestoron	7759-35-5	370.48	Progesterone Receptor	C23H30O4	Others	Endocrinology	Launched	93.2	98
Repaglinide	135062-02-1	452.59	Others	C27H36N2O4	Others	Metabolic Disease	Launched	96.9	100
Telmisartan	144701-48-4	514.62	Angiotensin Receptor; Autophagy	C33H30N4O2	Autophagy; GPCR/G Protein	Cardiovascular Disease; Endocrinology	Launched	91.8	100
Daphnetin	486-35-1	178.14	Autophagy; EGFR; Parasite; PKA; PKC	C9H6O4	Anti-infection; Autophagy; Epigenetics; JAK/STAT Signaling; Protein Tyrosine Kinase/RTK; Stem Cell/Wnt; TGF-beta/Smad	Inflammation/Immunology; Cancer	Launched	94.5	98
Sulforaphane	4478-93-7	177.29	Apoptosis; HDAC; Keap1-Nrf2	C6H11NOS2	Apoptosis; Cell Cycle/DNA Damage; Epigenetics; NF-κB	Cancer; Inflammation/Immunology	Phase 3	97.9	100
Grazoprevir	1350514-68-9	766.90	HCV; HCV Protease	C38H50N6O9S	Anti-infection; Metabolic Enzyme/Protease	Infection	Launched	100	100
Ticagrelor	274693-27-5	522.57	P2Y Receptor	C23H28F2N6O4S	GPCR/G Protein	Cardiovascular Disease; Cancer	Launched	100	98
Chenodeoxycholic Acid	474-25-9	392.57	Autophagy; Endogenous Metabolite; FXR	C24H40O4	Autophagy; Metabolic Enzyme/Protease	Metabolic Disease; Cancer	Launched	99	99
Laurocapram	59227-89-3	281.48	Others	C18H35NO	Others	Others	Launched	100	100
Fingolimod (hydrochloride)	162359-56-0	343.93	LPL Receptor; PAK	C19H34ClNO2	Cell Cycle/DNA Damage; Cytoskeleton; GPCR/G Protein	Inflammation/Immunology; Cancer	Launched	100	100
Lornoxicam	70374-39-9	371.82	COX; Endogenous Metabolite	C13H10ClN3O4S2	Immunology/Inflammation; Metabolic Enzyme/Protease	Inflammation/Immunology	Launched	97.2	98
Diclazuril	101831-37-2	407.64	Antibiotic; Parasite	C17H9Cl3N4O2	Anti-infection	Infection	Launched	100	100
Osimertinib (dimesylate)	2070014-82-1	691.82	EGFR	C30H41N7O8S2	JAK/STAT Signaling; Protein Tyrosine Kinase/RTK	Cancer	Launched	100	100
Ceritinib	1032900-25-6	558.14	ALK; IGF-1R; Insulin Receptor	C28H36ClN5O3S	Protein Tyrosine Kinase/RTK	Cancer; Endocrinology	Launched	100	100
Tasquinimod	254964-60-8	406.36	HDAC	C20H17F3N2O4	Cell Cycle/DNA Damage; Epigenetics	Cancer	Phase 3	92.4	98
Tafamidis	594839-88-0	308.12	Others	C14H7Cl2NO3	Others	Neurological Disease	Launched	99.5	100
Penfluridol	26864-56-2	523.97	Autophagy; Calcium Channel	C28H27ClF5NO	Autophagy; Membrane Transporter/Ion Channel; Neuronal Signaling	Neurological Disease; Cancer	Launched	100	100
Ezetimibe	163222-33-1	409.43	Autophagy; Keap1-Nrf2	C24H21F2NO3	Autophagy; NF-κB	Cardiovascular Disease; Cancer	Launched	91.7	91
Efavirenz	154598-52-4	315.68	Autophagy; HIV; Reverse Transcriptase	C14H9ClF3NO2	Anti-infection; Autophagy	Infection; Cancer	Launched	96.6	98
Dronedarone (Hydrochloride)	141625-93-6	593.22	Autophagy; Potassium Channel	C31H45ClN2O5S	Autophagy; Membrane Transporter/Ion Channel	Cardiovascular Disease	Launched	92.6	100
Conivaptan (hydrochloride)	168626-94-6	535.04	Vasopressin Receptor	C32H27ClN4O2	GPCR/G Protein	Cardiovascular Disease; Endocrinology	Launched	90.4	100
Dronedarone	141626-36-0	556.76	Adrenergic Receptor; Autophagy; Calcium Channel; Cytochrome P450; mAChR; Sodium Channel	C31H44N2O5S	Autophagy; GPCR/G Protein; Membrane Transporter/Ion Channel; Metabolic Enzyme/Protease; Neuronal Signaling	Cardiovascular Disease	Launched	96.5	100
Cinacalcet	226256-56-0	357.41	CaSR	C22H22F3N	GPCR/G Protein	Cardiovascular Disease	Launched	97.4	100
Ritanserin	87051-43-2	477.57	5-HT Receptor; Adrenergic Receptor; Dopamine Receptor; Histamine Receptor	C27H25F2N3OS	GPCR/G Protein; Immunology/Inflammation; Neuronal Signaling	Neurological Disease	Phase 2	97.5	100
Perifosine	157716-52-4	461.66	Akt; Apoptosis; Autophagy	C25H52NO4P	Apoptosis; Autophagy; PI3K/Akt/mTOR	Cancer	Phase 3	96.9	100
Sulconazole (nitrate)	82382-23-8	N/A	Bacterial; Fungal	C18H15Cl3N2S.xHNO3	Anti-infection	Infection	Launched	93.4	100
Voreloxin (Hydrochloride)	175519-16-1	437.90	Apoptosis; Topoisomerase	C18H20ClN5O4S	Apoptosis; Cell Cycle/DNA Damage	Cancer	Phase 3	100	100

## Sheet: Table S2
Table S2. Hits (n = 5) showing excellent activity (i.e., biofilm reduction ≥ 90% vs. unexposed control) against biofilm formation by S. aureus Sa2 strain, based on spectrophotometric readings
Product Name	CAS No.	Molecular weight	Target	Formula	Pathway	Research Area	Clinical Information	% Growth reduction (OD550 vs. CTRL)	% Biofilm reduction (OD492 vs. CTRL)
Tipifarnib	192185-72-1	489.40	Farnesyl Transferase	C27H22Cl2N4O	Metabolic Enzyme/Protease	Cancer	Phase 3	0	97.3
Olaparib	763113-22-0	434.46	Autophagy; Mitophagy; PARP	C24H23FN4O3	Autophagy; Cell Cycle/DNA Damage; Epigenetics	Cancer	Launched	0	92.4
Hemin	16009-13-5	651.94	Autophagy; Ferroptosis; Mitophagy	C34H32ClFeN4O4	Apoptosis; Autophagy	Cardiovascular Disease	Launched	9.6	97.48
TMC647055 (Choline salt)		727.91	HCV	C37H53N5O8S	Anti-infection	Infection	Phase 2	0	100
Acefylline	652-37-9	238.20	Adenosine Receptor; Phosphodiesterase (PDE); Protein Arginine Deiminase	C9H10N4O4	Epigenetics; GPCR/G Protein; Metabolic Enzyme/Protease	Cancer	Launched	0	96.2

## Sheet: Table S3
Table S3. Hits (n = 4) showing high activity (i.e., 60% ≤ biofilm reduction < 90% vs. unexposed control) against preformed biofilm by S. aureus Sa2 strain, based on spectrophotometric readings
Product Name	CAS No.	Molecular weight	Target	Formula	Pathway	Research Area	Clinical Information	% Growth reduction (OD550 vs. CTRL)	% Preformed biofilm reduction (OD492 vs. CTRL)
Flumatinib (mesylate)	895519-91-2	658.69	Bcr-Abl; c-Kit; PDGFR	C30H33F3N8O4S	Protein Tyrosine Kinase/RTK	Cancer	Phase 3	0.5	84.5
Bromfenac (sodium hydrate)	120638-55-3	383.17	COX	C15H14BrNNaO4.5	Immunology/Inflammation	Inflammation/Immunology	Launched	8.2	63.3
Clemastine (fumarate)	14976-57-9	459.96	Autophagy; Histamine Receptor	C25H30ClNO5	Autophagy; GPCR/G Protein; Immunology/Inflammation; Neuronal Signaling	Neurological Disease; Endocrinology	Launched	4.3	65.5
Heparin (Lithium salt)	9045-22-1	N/A	Autophagy	(C14H25NO20S3)n.xLi	Autophagy	Others	Launched	2.1	63
